# Supplementary material for: Factors impacting new bone formation in transcrestal sinus floor elevation followed by implant placement: a cross-sectional study
Source: BMC Oral Health. 2022 Jul 31;22:319. doi: 10.1186/s12903-022-02352-6 (PMC9341123; doi:10.1186/s12903-022-02352-6)
Supplement: Supplementary file 2 — Additional file 2. Stata for new bone formation and marginal bone loss during the healing period. [file 12903_2022_2352_MOESM2_ESM.xlsx]

## Sheet: Sheet1
NBF	perforation	grafting	IPL	number	implant type
1.5	0	0	2.7	0	0
1.95	0	0	2.5	0	0
0.925	0	0	3.3	1	0
0.925	0	0	3.3	1	0
0.7	0	0	0.9	0	1
0.975	1	0	3.3	1	0
1	0	0	3.2	1	0
1.3	0	0	1.6	1	0
1.325	0	0	1	1	0
2.175	1	0	3.8	0	0
0.65	1	0	2	0	0
0.85	0	0	1.8	0	1
1.05	0	0	3.8	0	0
0.925	0	0	0.7	0	0
0.85	0	0	3	0	0
0.95	0	0	4	0	0
1.575	0	0	2.5	0	0
3.525	0	0	4.3	0	0
0.825	1	0	4.5	0	0
1.075	0	0	4.5	0	0
3.725	0	0	4.7	1	0
3.55	0	0	4.3	1	0
5.575	0	1	4.5	0	0
1.225	0	0	4	1	0
1.425	0	0	4.1	1	0
1.925	0	0	1	0	0
1.55	0	0	2.5	0	0
0.875	0	0	2.9	0	0
2.575	0	0	2.9	0	0
1.975	1	1	4	0	0
1.45	0	0	1.7	0	0
1.375	0	0	0.5	0	0
1.375	0	1	3.4	0	0
2.075	0	0	3.5	0	0
1.325	0	0	2.2	1	0
1.325	0	0	3.7	1	0
4.2	0	1	4.8	0	0
0.95	1	0	3.3	0	0
1.05	0	0	1.8	0	0
2.7	0	0	2.9	0	0
2.925	0	0	2.2	0	0
3.225	0	0	3.5	1	0
3	0	0	4.7	1	0
2.725	1	0	3.8	0	0
2.825	0	0	4.3	1	0
2.875	0	0	3.8	1	0
1.375	0	0	3.7	0	1
2.225	0	1	4.5	1	0
2.35	0	1	3.5	1	0
0.925	1	0	2	0	0
0.975	0	0	1.5	0	1
0.95	0	0	1.6	0	0
2.375	0	0	3.5	0	1
0.875	0	0	4.8	0	0
0.95	0	0	1.8	0	0
1.075	0	0	3.7	1	1
1.2	0	0	2.6	1	1
1	0	0	4.9	1	1
2.4	0	0	3.2	0	1
1.05	0	0	3.6	0	0
1.65	0	0	0.3	0	0
1.25	0	0	4.6	1	1
1.1	0	0	4.9	1	1
0.975	0	0	3.2	0	0
1.1	1	0	1.9	0	0
0.925	0	0	3.9	0	0
0.925	0	0	4.3	0	0
1.025	0	0	3.4	0	0
0.675	0	0	4.9	0	0
0.725	0	0	1.6	0	1
0.85	0	0	2.5	0	0
1.075	1	0	2.6	0	0
1.075	0	0	1.6	0	0
0.875	0	0	0.9	1	1
0.925	0	0	4.8	1	1
1.2	0	0	4.9	0	1
0.95	0	0	1.1	0	0
1.1	0	0	4.6	0	1
2.075	0	0	1.2	0	1
3.1	0	0	3.1	1	1
3.1	0	0	2.9	1	1
1.475	0	1	2.3	1	1
2.475	0	0	4.3	1	1
2.5	0	1	1.3	0	1
0.575	1	0	4.9	0	1
2.6	0	1	4.9	0	0
1	0	0	3.5	0	1
0.7	1	0	2.3	0	0
0.625	0	0	3.9	0	0
0.525	0	0	4.8	0	1
1.1	0	0	0.5	1	0
1.175	0	0	2.2	1	0
1.2	0	0	2.5	0	0
3.55	1	1	3.9	0	0
2.525	0	0	4.6	0	0
2.025	0	0	1.2	0	1
1.2	0	1	1.3	0	1
0.95	0	0	2.6	0	1
0.6	1	0	4.6	0	1
1.075	0	0	4.6	1	1
0.85	0	0	4.9	1	1
4.225	0	1	4.8	0	1
1.15	0	0	3.3	1	1
1.125	0	0	3.6	1	1
1.025	0	0	1.7	0	1
1.025	0	0	3.2	0	1
1.025	0	0	2.9	0	1

## Sheet: Sheet3
perforation	bone grafting	diabetes	smoking	implant shape	healing method	MBL
2	1	2	1	2	1	0.61
2	1	2	1	2	2	0.72
2	1	1	1	2	2	0.35
2	1	2	1	2	2	0.46
2	1	2	1	2	2	0.69
2	1	2	1	2	2	0.64
1	1	2	1	2	2	0.37
2	1	2	1	2	2	0.24
2	1	2	1	2	2	0.26
2	1	2	1	2	2	0.33
2	1	2	1	2	2	0.31
2	1	2	1	2	2	0.33
2	1	2	2	2	2	0.37
2	1	2	1	2	2	0.26
1	1	2	1	2	2	0.3
2	1	2	1	2	2	0.29
2	1	2	1	2	2	0.39
2	1	2	1	2	2	0.35
2	2	2	1	2	1	0.36
2	1	2	1	2	1	0.41
2	1	2	1	2	1	0.43
2	1	2	1	2	2	0.78
2	1	1	2	2	2	0.32
2	1	2	2	2	2	0.22
2	1	2	1	2	2	0.28
2	1	2	1	2	2	0.31
2	2	2	1	2	2	0.73
2	1	1	1	2	2	0.61
2	1	1	1	2	1	0.63
2	2	1	1	2	1	0.26
2	1	2	1	2	2	0.55
2	1	2	1	2	2	0.29
2	1	2	1	2	2	0.35
2	1	2	1	1	2	0.81
1	1	1	1	2	2	0.65
2	1	2	1	2	2	0.79
1	1	2	1	2	1	0.57
2	1	2	1	2	2	0.59
2	2	2	1	2	2	0.68
2	1	2	1	2	2	0.43
2	1	2	2	2	2	0.47
2	1	2	2	2	1	0.49
2	1	2	2	2	1	0.46
1	1	2	1	2	1	0.48
2	1	2	1	2	1	0.5
1	1	2	1	2	2	0.44
2	1	2	1	2	2	0.57
2	1	2	1	2	2	0.86
2	2	2	1	2	2	0.32
2	1	2	1	2	2	0.43
2	1	2	1	2	2	0.57
2	1	2	1	2	2	0.36
2	1	2	1	2	2	0.71
2	1	2	1	2	2	0.39
2	1	2	1	2	2	0.37
2	1	2	1	2	1	0.25
2	1	2	1	2	2	0.24
2	1	2	1	2	2	0.38
2	1	2	1	2	2	0.28
1	1	2	1	2	1	0.43
2	2	2	2	2	2	0.45
2	2	2	2	2	2	0.41
2	1	2	1	2	2	0.65
2	1	2	1	2	2	0.69
1	1	2	1	2	2	0.54
2	1	2	1	1	2	0.7
2	1	2	1	1	2	0.58
2	1	2	1	2	2	0.52
2	1	2	2	2	2	0.66
2	1	2	2	2	2	0.62
2	1	2	1	2	2	0.58
2	1	2	1	2	2	0.24
2	1	2	1	2	2	0.29
2	1	2	1	2	2	0.38
2	2	2	1	2	2	0.49
2	1	2	1	2	2	0.37
2	1	2	1	2	2	0.4
2	1	2	1	2	1	0.48
2	1	2	1	2	1	0.42
2	1	1	1	1	2	0.66
2	1	1	1	1	2	0.53
1	1	1	1	2	2	0.37
2	1	2	1	2	1	0.58
2	1	2	1	2	2	0.53
2	1	2	1	2	1	0.49
2	1	1	1	2	1	0.68
2	1	2	1	2	2	0.79
2	1	2	1	2	2	0.76
2	1	2	1	2	2	0.57
1	1	2	1	2	2	0.69
2	1	2	2	2	1	0.64
2	1	2	1	2	1	0.49
2	1	2	1	2	1	0.49
2	2	2	2	2	2	0.62
2	1	2	1	2	2	0.52
2	2	2	1	2	1	0.68
2	2	2	1	2	1	0.62
2	2	2	2	2	1	0.64
2	2	2	2	2	2	0.68
2	2	2	1	2	2	0.65
2	2	2	1	2	1	0.58
2	1	2	1	2	2	0.73
2	1	2	1	2	2	0.62
2	1	2	1	2	2	0.71
2	1	2	1	2	1	0.3
2	2	2	1	2	1	0.57
2	1	2	1	2	2	0.69
2	2	2	1	2	1	0.47
2	1	2	1	2	2	0.69
2	2	2	1	1	2	0.46
2	1	2	1	2	1	0.82
2	1	2	1	2	1	0.68
2	1	2	1	2	2	0.61
2	1	2	2	2	2	0.49
2	1	2	1	2	2	0.54
2	2	2	2	2	2	0.71
2	1	2	1	2	2	0.64
2	1	2	1	2	2	0.7
2	1	2	1	2	2	0.81
1	1	2	1	2	2	0.85
2	1	2	1	2	2	0.71
2	1	2	1	2	2	0.79
2	1	2	1	2	2	0.55
2	1	2	1	2	2	0.66
2	1	2	1	2	2	0.7
2	1	2	1	2	2	0.73
2	2	2	1	2	2	0.61
2	2	2	1	2	2	0.62
2	1	2	1	2	2	0.47
2	1	2	1	2	1	0.44
2	1	2	1	2	2	0.59
2	1	2	1	2	2	0.38
2	1	2	1	2	2	0.79
2	1	2	1	2	2	0.81
2	2	2	1	2	2	0.39
2	1	2	1	2	2	0.82
2	1	2	2	2	2	0.78
2	1	2	2	2	2	0.72
2	1	1	2	2	2	0.51
2	1	1	2	2	2	0.39
1	1	2	1	2	1	0.31
2	1	2	1	2	2	0.25
2	1	2	1	2	2	0.29
2	1	2	1	2	2	0.36
2	2	2	1	2	2	0.29
2	1	2	1	2	2	0.29
2	1	2	1	1	2	0.31
2	1	2	1	2	1	0.27
2	1	2	1	2	2	0.58
2	1	2	1	2	2	0.33
2	1	2	1	1	1	0.32
2	1	2	1	1	1	0.35
2	2	2	1	2	2	0.3
2	2	2	1	2	2	0.32
2	1	2	1	2	2	0.33
1	1	2	1	2	2	0.35
2	1	2	1	2	2	0.32
2	1	2	1	2	2	0.33
1	1	2	1	2	2	0.35
1	1	2	1	2	2	0.29
2	1	2	1	2	2	0.25
2	1	2	1	2	2	0.27
2	1	2	1	2	1	0.79
2	1	2	1	2	1	0.59
2	1	2	1	1	2	0.29
2	1	1	1	2	2	0.37
1	1	2	1	2	2	0.36
2	1	2	2	2	2	0.32
2	1	1	1	2	2	0.41
2	1	2	1	2	2	0.36
2	1	2	1	1	2	0.35
2	1	2	1	1	2	0.65
2	1	2	1	1	2	0.49
2	1	2	2	2	2	0.5
2	1	2	2	1	2	0.31
2	1	2	1	2	2	0.32
2	1	2	1	2	2	0.35
2	1	2	1	1	2	0.29
2	1	2	1	1	2	0.53
2	1	2	1	1	2	0.51
2	1	2	1	2	2	0.3
2	1	2	1	1	2	0.41
2	2	2	1	1	2	0.61
2	1	2	1	1	2	0.25
2	2	2	2	1	2	0.41
1	1	2	1	1	2	0.35
2	1	2	1	1	2	0.26
1	1	2	2	1	2	0.32
2	2	2	1	2	2	0.24
2	1	2	1	1	2	0.59
1	1	1	1	2	1	0.32
2	1	2	1	2	2	0.29
2	1	2	1	2	2	0.44
